# Supplementary material for: EC-Bench: a benchmark for enzyme commission number prediction
Source: Bioinform Adv. 2026 Jan 8;6(1):vbag004. doi: 10.1093/bioadv/vbag004 (PMC12889163; doi:10.1093/bioadv/vbag004)
Supplement: vbag004_Supplementary_Data [file vbag004_supplementary_data.zip]

Archive with 139 entries (139 files):
- .DS_Store
- FigureS1.svg
- FigureS10.svg
- FigureS11.svg
- FigureS12.svg
- FigureS13.svg
- FigureS14.svg
- FigureS15.svg
- FigureS16.svg
- FigureS17.svg
- FigureS2.svg
- FigureS3.svg
- FigureS4.svg
- FigureS5.svg
- FigureS6.svg
- FigureS7.svg
- FigureS8.svg
- FigureS9.svg
- sunburst_plots/f1_score_comparison_blastp_vs_clean-supcon.html
- sunburst_plots/f1_score_comparison_blastp_vs_enzbert-learnt.html
- sunburst_plots/f1_score_comparison_blastp_vs_enzbert-regular.html
- sunburst_plots/f1_score_comparison_blastp_vs_majority-voting-learnt.html
- sunburst_plots/f1_score_comparison_blastp_vs_majority-voting-regular.html
- sunburst_plots/f1_score_comparison_blastp_vs_proteinbert-learnt.html
- sunburst_plots/f1_score_comparison_blastp_vs_proteinbert-regular.html
- sunburst_plots/f1_score_comparison_blastp_vs_stacked.html
- sunburst_plots/f1_score_comparison_catfam_vs_blastp.html
- sunburst_plots/f1_score_comparison_catfam_vs_clean-supcon.html
- sunburst_plots/f1_score_comparison_catfam_vs_deepEC.html
- sunburst_plots/f1_score_comparison_catfam_vs_deepectransformer-learnt.html
- sunburst_plots/f1_score_comparison_catfam_vs_deepectransformer-regular.html
- sunburst_plots/f1_score_comparison_catfam_vs_ecpred.html
- sunburst_plots/f1_score_comparison_catfam_vs_ecrecer.html
- sunburst_plots/f1_score_comparison_catfam_vs_enzbert-learnt.html
- sunburst_plots/f1_score_comparison_catfam_vs_enzbert-regular.html
- sunburst_plots/f1_score_comparison_catfam_vs_majority-voting-learnt.html
- sunburst_plots/f1_score_comparison_catfam_vs_majority-voting-regular.html
- sunburst_plots/f1_score_comparison_catfam_vs_priam.html
- sunburst_plots/f1_score_comparison_catfam_vs_proteinbert-learnt.html
- sunburst_plots/f1_score_comparison_catfam_vs_proteinbert-regular.html
- sunburst_plots/f1_score_comparison_catfam_vs_stacked.html
- sunburst_plots/f1_score_comparison_clean-supcon_vs_enzbert-learnt.html
- sunburst_plots/f1_score_comparison_clean-supcon_vs_enzbert-regular.html
- sunburst_plots/f1_score_comparison_clean-supcon_vs_majority-voting-learnt.html
- sunburst_plots/f1_score_comparison_clean-supcon_vs_majority-voting-regular.html
- sunburst_plots/f1_score_comparison_clean-supcon_vs_proteinbert-learnt.html
- sunburst_plots/f1_score_comparison_clean-supcon_vs_proteinbert-regular.html
- sunburst_plots/f1_score_comparison_clean-supcon_vs_stacked.html
- sunburst_plots/f1_score_comparison_deepEC_vs_blastp.html
- sunburst_plots/f1_score_comparison_deepEC_vs_clean-supcon.html
- sunburst_plots/f1_score_comparison_deepEC_vs_deepectransformer-learnt.html
- sunburst_plots/f1_score_comparison_deepEC_vs_deepectransformer-regular.html
- sunburst_plots/f1_score_comparison_deepEC_vs_ecpred.html
- sunburst_plots/f1_score_comparison_deepEC_vs_ecrecer.html
- sunburst_plots/f1_score_comparison_deepEC_vs_enzbert-learnt.html
- sunburst_plots/f1_score_comparison_deepEC_vs_enzbert-regular.html
- sunburst_plots/f1_score_comparison_deepEC_vs_majority-voting-learnt.html
- sunburst_plots/f1_score_comparison_deepEC_vs_majority-voting-regular.html
- sunburst_plots/f1_score_comparison_deepEC_vs_priam.html
- sunburst_plots/f1_score_comparison_deepEC_vs_proteinbert-learnt.html
- sunburst_plots/f1_score_comparison_deepEC_vs_proteinbert-regular.html
- sunburst_plots/f1_score_comparison_deepEC_vs_stacked.html
- sunburst_plots/f1_score_comparison_deepectransformer-learnt_vs_blastp.html
- sunburst_plots/f1_score_comparison_deepectransformer-learnt_vs_clean-supcon.html
- sunburst_plots/f1_score_comparison_deepectransformer-learnt_vs_ecpred.html
- sunburst_plots/f1_score_comparison_deepectransformer-learnt_vs_ecrecer.html
- sunburst_plots/f1_score_comparison_deepectransformer-learnt_vs_enzbert-learnt.html
- sunburst_plots/f1_score_comparison_deepectransformer-learnt_vs_enzbert-regular.html
- sunburst_plots/f1_score_comparison_deepectransformer-learnt_vs_majority-voting-learnt.html
- sunburst_plots/f1_score_comparison_deepectransformer-learnt_vs_majority-voting-regular.html
- sunburst_plots/f1_score_comparison_deepectransformer-learnt_vs_priam.html
- sunburst_plots/f1_score_comparison_deepectransformer-learnt_vs_proteinbert-learnt.html
- sunburst_plots/f1_score_comparison_deepectransformer-learnt_vs_proteinbert-regular.html
- sunburst_plots/f1_score_comparison_deepectransformer-learnt_vs_stacked.html
- sunburst_plots/f1_score_comparison_deepectransformer-regular_vs_blastp.html
- sunburst_plots/f1_score_comparison_deepectransformer-regular_vs_clean-supcon.html
- sunburst_plots/f1_score_comparison_deepectransformer-regular_vs_deepectransformer-learnt.html
- sunburst_plots/f1_score_comparison_deepectransformer-regular_vs_ecpred.html
- sunburst_plots/f1_score_comparison_deepectransformer-regular_vs_ecrecer.html
- sunburst_plots/f1_score_comparison_deepectransformer-regular_vs_enzbert-learnt.html
- sunburst_plots/f1_score_comparison_deepectransformer-regular_vs_enzbert-regular.html
- sunburst_plots/f1_score_comparison_deepectransformer-regular_vs_majority-voting-learnt.html
- sunburst_plots/f1_score_comparison_deepectransformer-regular_vs_majority-voting-regular.html
- sunburst_plots/f1_score_comparison_deepectransformer-regular_vs_priam.html
- sunburst_plots/f1_score_comparison_deepectransformer-regular_vs_proteinbert-learnt.html
- sunburst_plots/f1_score_comparison_deepectransformer-regular_vs_proteinbert-regular.html
- sunburst_plots/f1_score_comparison_deepectransformer-regular_vs_stacked.html
- sunburst_plots/f1_score_comparison_ecpred_vs_blastp.html
- sunburst_plots/f1_score_comparison_ecpred_vs_clean-supcon.html
- sunburst_plots/f1_score_comparison_ecpred_vs_ecrecer.html
- sunburst_plots/f1_score_comparison_ecpred_vs_enzbert-learnt.html
- sunburst_plots/f1_score_comparison_ecpred_vs_enzbert-regular.html
- sunburst_plots/f1_score_comparison_ecpred_vs_majority-voting-learnt.html
- sunburst_plots/f1_score_comparison_ecpred_vs_majority-voting-regular.html
- sunburst_plots/f1_score_comparison_ecpred_vs_priam.html
- sunburst_plots/f1_score_comparison_ecpred_vs_proteinbert-learnt.html
- sunburst_plots/f1_score_comparison_ecpred_vs_proteinbert-regular.html
- sunburst_plots/f1_score_comparison_ecpred_vs_stacked.html
- sunburst_plots/f1_score_comparison_ecrecer_vs_blastp.html
- sunburst_plots/f1_score_comparison_ecrecer_vs_clean-supcon.html
- sunburst_plots/f1_score_comparison_ecrecer_vs_enzbert-learnt.html
- sunburst_plots/f1_score_comparison_ecrecer_vs_enzbert-regular.html
- sunburst_plots/f1_score_comparison_ecrecer_vs_majority-voting-learnt.html
- sunburst_plots/f1_score_comparison_ecrecer_vs_majority-voting-regular.html
- sunburst_plots/f1_score_comparison_ecrecer_vs_priam.html
- sunburst_plots/f1_score_comparison_ecrecer_vs_proteinbert-learnt.html
- sunburst_plots/f1_score_comparison_ecrecer_vs_proteinbert-regular.html
- sunburst_plots/f1_score_comparison_ecrecer_vs_stacked.html
- sunburst_plots/f1_score_comparison_enzbert-learnt_vs_majority-voting-learnt.html
- sunburst_plots/f1_score_comparison_enzbert-learnt_vs_majority-voting-regular.html
- sunburst_plots/f1_score_comparison_enzbert-learnt_vs_stacked.html
- sunburst_plots/f1_score_comparison_enzbert-regular_vs_enzbert-learnt.html
- sunburst_plots/f1_score_comparison_enzbert-regular_vs_majority-voting-learnt.html
- sunburst_plots/f1_score_comparison_enzbert-regular_vs_majority-voting-regular.html
- sunburst_plots/f1_score_comparison_enzbert-regular_vs_stacked.html
- sunburst_plots/f1_score_comparison_majority-voting-learnt_vs_stacked.html
- sunburst_plots/f1_score_comparison_majority-voting-regular_vs_majority-voting-learnt.html
- sunburst_plots/f1_score_comparison_majority-voting-regular_vs_stacked.html
- sunburst_plots/f1_score_comparison_priam_vs_blastp.html
- sunburst_plots/f1_score_comparison_priam_vs_clean-supcon.html
- sunburst_plots/f1_score_comparison_priam_vs_enzbert-learnt.html
- sunburst_plots/f1_score_comparison_priam_vs_enzbert-regular.html
- sunburst_plots/f1_score_comparison_priam_vs_majority-voting-learnt.html
- sunburst_plots/f1_score_comparison_priam_vs_majority-voting-regular.html
- sunburst_plots/f1_score_comparison_priam_vs_proteinbert-learnt.html
- sunburst_plots/f1_score_comparison_priam_vs_proteinbert-regular.html
- sunburst_plots/f1_score_comparison_priam_vs_stacked.html
- sunburst_plots/f1_score_comparison_proteinbert-learnt_vs_enzbert-learnt.html
- sunburst_plots/f1_score_comparison_proteinbert-learnt_vs_enzbert-regular.html
- sunburst_plots/f1_score_comparison_proteinbert-learnt_vs_majority-voting-learnt.html
- sunburst_plots/f1_score_comparison_proteinbert-learnt_vs_majority-voting-regular.html
- sunburst_plots/f1_score_comparison_proteinbert-learnt_vs_stacked.html
- sunburst_plots/f1_score_comparison_proteinbert-regular_vs_enzbert-learnt.html
- sunburst_plots/f1_score_comparison_proteinbert-regular_vs_enzbert-regular.html
- sunburst_plots/f1_score_comparison_proteinbert-regular_vs_majority-voting-learnt.html
- sunburst_plots/f1_score_comparison_proteinbert-regular_vs_majority-voting-regular.html
- sunburst_plots/f1_score_comparison_proteinbert-regular_vs_proteinbert-learnt.html
- sunburst_plots/f1_score_comparison_proteinbert-regular_vs_stacked.html
- sup-material-final.pdf
